# Supplementary material for: Preclinical Safety Profile of Deg-AZM, a Clinical-Stage New Transgelin Agonist: hERG Inhibition Study In Vitro, Cardiovascular–Respiratory Pharmacology, and Single/Repeated-Dose Toxicity in Beagle Dogs
Source: Biomedicines. 2025 Sep 6;13(9):2180. doi: 10.3390/biomedicines13092180 (PMC12467691; doi:10.3390/biomedicines13092180)
Supplement: Supplementary file 1 [file biomedicines-13-02180-s001.zip]

Archive with 1 entries (1 files):
- biomedicines-3793397-supplementary.pdf
